# Supplementary material for: A Lateral Flow Device for Point-of-Care Detection of Doxorubicin
Source: Biosensors (Basel). 2022 Oct 19;12(10):896. doi: 10.3390/bios12100896 (PMC9599782; doi:10.3390/bios12100896)
Supplement: Supplementary file 1 [file biosensors-12-00896-s001.zip]

Archive with 1 entries (1 files):
- biosensors-1978436-supplementary.pdf
